# Supplementary material for: Seroprevalence, Risk Factors and Maternal–Fetal Outcomes of Toxoplasma gondii in Pregnant Women from WHO Eastern Mediterranean Region: Systematic Review and Meta-Analysis
Source: Pathogens. 2023 Sep 12;12(9):1157. doi: 10.3390/pathogens12091157 (PMC10537388; doi:10.3390/pathogens12091157)
Supplement: Supplementary file 1 [file pathogens-12-01157-s001.zip]

Archive with 2 entries (2 files):
- Raw Data.xlsx
- Supplementary Table S1_new.pdf
