# Supplementary material for: Seroprevalence, Risk Factors and Maternal–Fetal Outcomes of Toxoplasma gondii in Pregnant Women from WHO Eastern Mediterranean Region: Systematic Review and Meta-Analysis
Source: Pathogens. 2023 Sep 12;12(9):1157. doi: 10.3390/pathogens12091157 (PMC10537388; doi:10.3390/pathogens12091157)
Supplement: Supplementary file 1 [file pathogens-12-01157-s001.zip › Raw Data.xlsx]

## Sheet: Sheet1
Author name	year	Year Rnage	Country	Study design	Stduy ca	Total	Case (IgM or IgG positive)	IgM	IgG	Both (IgM and IgG)	IgG avidity	High	Low	HIV+	Dx	Blood Transfusion	Drinking of Unboiled mil	Keep Cat	Contact with Cat faeces	Raw Vegatable	Raw meat	History of Abortion	History of Still Birth	History if Miscarriages	C-Tg infection	low birthweight	Pre-matured delivered	Intrauterine fetal death	Neonatal Death	Congenital anomalies
Kassem et al	1991	<2010	Libya	Cross-sectional	Non-ANC	369	175		175						IHA
El-Nawawy et al	1996	<2010	Egypt	Cross-sectional	Non-ANC	150	64		64						IHA
Dar et al	1997	<2010	United Arab Emirates	Cross-sectional	Non-ANC	1503	344	47	295						ELISA		50	103			71
Al-Mulhim et al	2001	<2010	Saudi Arabia	Cross-sectional	Non-ANC	175	70	1	69						MEIA
Ghazi et al	2002	<2010	Saudi Arabia	Cross-sectional	Non-ANC	926	330		330						ELISA
Noorbakhsh et al	2002	<2010	Iran	Cross-sectional	Non-ANC	140	58	1	48	9					ELISA
Elnahas et al	2003	<2010	Sudan	Cross-sectional	Non-ANC	487	171	5	166						ELISA
Jumaian et al	2005	<2010	Jordan	Cross-sectional	Non-ANC	280	133		133						IFAT			11			48
Al-Harthi et al	2006	<2010	Saudi Arabia	Cross-sectional	Non-ANC	197	73	11	58	4					ELISA			6			32	28
Sharifi –Mood et al	2006	<2010	Iran	Cross-sectional	Non-ANC	200	54		54						IFA
El Mansouri et al	2007	<2010	Morocco	Cross-sectional	ANC	2456	1242		1242						ELISA
Iqbal et al	2007	<2010	Kuwaiti	Cross-sectional	Non-ANC	224	150	31	119				9		ELFA
Saeedi et al	2007	<2010	Iran	Cross-sectional	Non-ANC	300	145		145						ELISA
Abdi et al	2008	<2010	Iran	Cross-sectional	Non-ANC	553	248		248						IFA
Fallah et al	2008	<2010	Iran	Cross-sectional	ANC	576	193		193						IFA
Ibrahim et al	2009	<2010	Egypt	Cross-sectional	ANC	101	52		52						ELISA
Nijem et al	2009	<2010	Palestine	Cross-sectional	ANC	204	57		57						ELISA
Al-Nahari et al	2010	2010-2015	Yemen	Cross-sectional	Non-ANC	463	249	55	194						ELISA
Mohammad et al	2010	2010-2015	Saudi Arabia	Cross-sectional	ANC	554	334	49	285						ELISA
Sellami et al	2010	2010-2015	Tunisia	Cross-sectional	ANC	40566	15879	527	15952						ELISA
Almogren et al	2011	2010-2015	Saudi Arabia	Cross-sectional	ANC	2176	825		825						IHA
Mohammed et al 2011	2011	2010-2015	Iraq	Cross-sectional	Non-ANC	212	80	19	61						ELISA			6			5	48
Amany et al	2012	2010-2015	Egypt	Cross-sectional	Non-ANC	100	40	50	30	10					IHA			4		1	13
Bin Dajem et al	2012	2010-2015	Saudi Arabia	Cross-sectional	Non-ANC	137	62	9	53						ELISA
El Deeb et al	2012	2010-2015	Egypt	Cross-sectional	ANC	323	218		218						ELFA	11	103	187		206	87	4
Elamin et al	2012	2010-2015	Sudan	Cross-sectional	Non-ANC	188	81	11	70						ELISA
Hajsoleimani et al	2012	2010-2015	Iran	Cross-sectional	Non-ANC	500	189	7	182						ELISA							159
Babaie et al	2013	2010-2015	Iran	Cross-sectional	Non-ANC	419	144		144						ELISA			11
Ben Abdallah et al	2013	2010-2015	Tunisia	Cross-sectional	Non-ANC	2070	1123	79	944				79		ELISA
Fakhfakh et al	2013	2010-2015	Tunisia	Cross-sectional	Non-ANC	2351	1121		1121						ELISA
Siyadat Panah et al	2013	2010-2015	Iran	Cross-sectional	Non-ANC	1057	796	57	739						ELISA
Abdel-Raouff et al	2014	2010-2015	Sudan	Cross-sectional	ANC	163	33		33						ELISA
Ahmed et al	2014	2010-2015	Egypt	Cross-sectional	ANC	100	63		63						ELISA		68	69				10
Almushait et al	2014	2010-2015	Saudi Arabia	Cross-sectional	Non-ANC	487	235	30	189	16					ELISA	4	6				75	83								5
Aqeely et al	2014	2010-2015	Saudi Arabia	Cross-sectional	Non-ANC	195	51	8	39	4					ELISA
Ashankyty et al	2014	2010-2015	Saudi Arabia	Cross-sectional	Non-ANC	6076	630	35	595						ELISA
Ghasemloo et al	2014	2010-2015	Iran	Cross-sectional	ANC	785	135		135						ELISA
Laboudi et al	2014	2010-2015	Morocco	Cross-sectional	Non-ANC	1169	551	3	530	18					ELISA							120
Sharbatkhori et al	2014	2010-2015	Iran	Cross-sectional	Non-ANC	555	248	19	221	8					ELISA
Yad Yad et al	2014	2010-2015	Iran	Cross-sectional	Non-ANC	501	144	7	137						ELISA			35
Elsafi et al	2015	2010-2015	Saudi Arabia	Cross-sectional	ANC	400	126	12	114						CMIA			18			78
Kamal et al	2015	2010-2015	Egypt	Cross-sectional	ANC	240	78	24	54						ELISA							18	11				7		3	1
Tabatabaei et al	2015	2010-2015	Iran	Cross-sectional	ANC	200	63	4	58						ELISA
Akhlaghi et al	2016	2016-2020	Iran	Cross-sectional	Non-ANC	468	95	9	86			79	7		ELISA
Al-Eryani et al	2016	2016-2020	Yemen	Cross-sectional	ANC	593	311	54	259						ELISA			189		22	24
Alghamdi et al	2016	2016-2020	Saudi Arabia	Cross-sectional	Non-ANC	203	79	13	66						ELISA
Bassiouny et al	2016	2016-2020	Egypt	Cross-sectional	ANC	382	223		223						ELISA							23				5				1
Imam et al	2016	2016-2020	Saudi Arabia	Cross-sectional	Non-ANC	150	32		32						ELISA			0				22								6
Majid et al	2016	2016-2020	Pakistan	Cross-sectional	Non-ANC	733	135		135						IFA		118	73		103	123
Mohaghegh et al	2016	2016-2020	Iran	Cross-sectional	ANC	350	122	12	110						ELISA		80	97		26				35
Mohamed et al	2016	2016-2020	Saudi Arabia	Cross-sectional	Non-ANC	326	74	3	69	1					ELISA		10	11			5		2
Rostamzadeh Khameneh et al	2016	2016-2020	Iran	Cross-sectional	ANC	156	44		44						ELISA
Ahmadpour et al	2017	2016-2020	Iran	Cross-sectional	Non-ANC	264	81	15	66						ELISA		64	53		68	67
Alanazi et al	2017	2016-2020	Saudi Arabia	Cross-sectional	Non-ANC	340	55		55						ELISA
Garedaghi et al	2017	2016-2020	Iran	Cross-sectional	Non-ANC	200	82	3	79						ELISA
Ibrahim et al 2017	2017	2016-2020	Egypt	Cross-sectional	ANC	364	123		123						ELISA			21			109	60
Laboudi et al 2017	2017	2016-2020	Morocco	Cross-sectional	Non-ANC	128	59		59				5		ELISA
Mahdy et al	2017	2016-2020	Yemen	Cross-sectional	Non-ANC	359	178	7	166	5					ELISA			63						77
Naghili et al	2017	2016-2020	Iran	Cross-sectional	Non-ANC	391	267		202	65			52		ELISA
Nahouli et al	2017	2016-2020	Lebanon	Cross-sectional	ANC	11000	2471	442	2029						ELISA
Nazir et al	2017	2016-2020	Pakistan	Cross-sectional	ANC	232	132	41	91						ELISA
Norouzi Larki et al	2017	2016-2020	Iran	Cross-sectional	Non-ANC	2000	173	4	172	1					ELISA
Shieh et al	2017	2016-2020	Iran	Cross-sectional	Non-ANC	261	127	40	87						ELISA		7	3			17	23				72	86
Shirdel et al	2017	2016-2020	Iran	Cross-sectional	Non-ANC	440	189	25	155	9					ELISA
Tlamcani et al	2017	2016-2020	Morocco	Cross-sectional	ANC	3440	1367		1367						CMIA
Aleem et al	2018	2016-2020	Pakistan	Cross-sectional	Non-ANC	360	170		170						LAT
Eshratkhah Mohammadnejad et al	2018	2016-2020	Iran	Cross-sectional	Non-ANC	620	117	3	114						ELISA	2				111	111	13
Fallahizadeh et al	2018	2016-2020	Iran	Cross-sectional	ANC	276	85		85						ELISA
Rashno et al	2018	2016-2020	Iran	Cross-sectional	Non-ANC	98	34		38						ELISA
Sardarian et al	2018	2016-2020	Iran	Cross-sectional	Non-ANC	653	167		167						ELISA
Abdul-Ghani et al	2019	2016-2020	Yemen	Cross-sectional	Non-ANC	379	71		71						ELISA
Al-Adhroey et al	2019	2016-2020	Yemen	Cross-sectional	Non-ANC	420	89	5	54	30					ELISA	20
Khademi et al	2019	2016-2020	Iran	Cross-sectional	ANC	360	103	3	100				13		ELISA			11		0	74
Menati Rashno et al	2019	2016-2020	Iran	Cross-sectional	ANC	98	34		34						ELISA							3
Mosawi et al	2019	2016-2020	Afghanistan	Cross-sectional	Non-ANC	431	207		207						ELISA		11	86		60	198
Rahmati-Balaghleh et al	2019	2016-2020	Iran	Cross-sectional	Non-ANC	208	114	33	81						ELISA			23		37	43	30
Sadiqui et al	2019	2016-2020	Pakistan	Cross-sectional	ANC	500	54		54						IFFT
Sharifi et al	2019	2016-2020	Iran	Cross-sectional	ANC	250	76	18	58			6	10		ELISA						2
Abdelbaset et al	2020	2016-2020	Egypt	Cross-sectional	Non-ANC	96	29		29						ELISA			28			12
Al-Hakami et al	2020	2016-2020	Saudi Arabia	Cross-sectional	ANC	190	52		52						ELISA							19					2	1		1
Ali et al	2020	2016-2020	Pakistan	Cross-sectional	ANC	222	30		30						ELISA
Edrees and Ibrahim	2020	2016-2020	Iraq	Cross-sectional	Non-ANC	150	40		40						ELISA		1	3	3	4
Hoummadi et al	2020	2016-2020	Morocco	Cross-sectional	Non-ANC	5578	1607		1607						ELISA
Jahanatigh et al	2020	2016-2020	Iran	Cross-sectional	ANC	90	13		13						ELISA			3		5		6
Mohajab et al	2020	2016-2020	Saudi Arabia	cross-sectional	ANC	2754	38		38						ELISA
Qamer et al	2020	2016-2020	Saudi Arabia	Cross-sectional	ANC	306	102	3	99						ELISA			58			17
Raissi et al	2020	2016-2020	Iran	Case-control	Non-ANC	189	75		75						ELISA			57				25
Al-shammari and Igbal	2021	>2020	Kuwaiti	Cross-sectional	ANC	280	41	6	35				2		ELISA			4			10		18
Al-yami et al	2021	>2020	Saudi Arabia	Cross-sectional	ANC	500	105		105						ELISA							38			14		1	2	3	3
Laboudi et al	2021	>2020	Morocco	Cross-sectional	Non-ANC	637	299	25	274						ELISA							60
Mahmood et al	2021	>2020	Iraq	Case-control	ANC	109	43	11	29	3					ELISA
Soltani et al	2021	>2020	Iran	Cross-sectional	Non-ANC	88	30	1	29						ELISA			16			18	12
Yusuf et al	2021	>2020	Somalia	Cross-sectional	Non-ANC	307	159		159						ELISA							64
Nabizadeh et al	2022	>2020	Iran	Cross-sectional	ANC	2726	722		722						CLIA
Hassan et al	2023	>2020	Somalia	Cross-sectional	ANC	403	182		182						ELISA	34	75	101	56	72	72		80
